# Supplementary material for: Evaluating isoprenol production using the IPP-bypass pathway in the oleaginous yeast Rhodosporidium toruloides
Source: Biotechnol Biofuels Bioprod. 2026 Mar 3;19:31. doi: 10.1186/s13068-026-02750-w (PMC13063562; doi:10.1186/s13068-026-02750-w)
Supplement: Supplementary file 2 — Supplementary Material 2. Sequences files of the plasmids used in this work [file 13068_2026_2750_MOESM2_ESM.zip]

Archive with 20 entries (19 files):
- Isoprenol plasmid maps for paper/
- Isoprenol plasmid maps for paper/MK_PMD_only.dna
- Isoprenol plasmid maps for paper/IPPb_P17_ PhoA.dna
- Isoprenol plasmid maps for paper/IPPb_GAPDH_AphA.dna
- Isoprenol plasmid maps for paper/IPPb_GAPDH_Q8TCT1.dna
- Isoprenol plasmid maps for paper/IPPb_P17_Shrimp.dna
- __MACOSX/Isoprenol plasmid maps for paper/._IPPb_P17_Shrimp.dna
- Isoprenol plasmid maps for paper/IPPb_GAPDH_Q9CE36.dna
- Isoprenol plasmid maps for paper/IPPb_GAPDH_Q9CE35.dna
- Isoprenol plasmid maps for paper/IPPb_GAPDH_AphA-signal.dna
- Isoprenol plasmid maps for paper/IPPb_P17_BSnudF.dna
- __MACOSX/Isoprenol plasmid maps for paper/._IPPb_P17_BSnudF.dna
- Isoprenol plasmid maps for paper/IPPb_GAPDH_PhoA-signal.dna
- Isoprenol plasmid maps for paper/IPPb_P17_AphA.dna
- Isoprenol plasmid maps for paper/IPPb_P17_PAP_SweetPotato.dna
- __MACOSX/Isoprenol plasmid maps for paper/._IPPb_P17_PAP_SweetPotato.dna
- Isoprenol plasmid maps for paper/IPPb_P17_Wheat.dna
- __MACOSX/Isoprenol plasmid maps for paper/._IPPb_P17_Wheat.dna
- Isoprenol plasmid maps for paper/IPPb_GAPDH_Q9SU92.dna
- Isoprenol plasmid maps for paper/IPPb_GAPDH_PhoA.dna
